# Supplementary material for: Effects of Temperature and Time on the Denaturation of Transforming Growth Factor Beta-1 and Cytokines from Bovine Platelet-Rich Gel Supernatants
Source: Gels. 2024 Sep 11;10(9):583. doi: 10.3390/gels10090583 (PMC11431824; doi:10.3390/gels10090583)
Supplement: Supplementary file 1 [file gels-10-00583-s001.zip]

Archive with 1 entries (1 files):
- gels-3201529-supplementary.pdf
